# Supplementary material for: Impact of Menopause and Associated Hormonal Changes on Spine Health in Older Females: A Review
Source: Cells. 2026 Jan 14;15(2):148. doi: 10.3390/cells15020148 (PMC12839056; doi:10.3390/cells15020148)
Supplement: Supplementary file 1 [file cells-15-00148-s001.zip]

Archive with 1 entries (1 files):
- cells-4074607-supplementary.xlsx
