# Supplementary material for: Impact of Menopause and Associated Hormonal Changes on Spine Health in Older Females: A Review
Source: Cells. 2026 Jan 14;15(2):148. doi: 10.3390/cells15020148 (PMC12839056; doi:10.3390/cells15020148)
Supplement: Supplementary file 1 [file cells-15-00148-s001.zip › cells-4074607-supplementary.xlsx]

## Sheet: Table S1. DownsBlack
		Hypothesis/Aim/Objective	Main Outcomes	Patient Characteristics	Outcome Data	Random Variability	Loss to Follow up	Probability Values	Population Representation	Recruitement Representation	Blinding Investigator	Statistical Tests	Validity	Recruitment Period	Power Analysis
PMID	Title	Is the hypothesis/aim/objective of the study clearly described?	Are the main outcomes to be measured clearly described in the Introduction or Methods section? If the main outcomes are first mentioned in the Results section, the question should be answered no.	Are the characteristics of the patients included in the study clearly described? In cohort studies and trials, inclusion and/or exclusion criteria should be given. In case-control studies, a case-definition and the source for controls should be given.	Are the main findings of the study clearly described? Simple outcome data (including denominators and numerators) should be reported for all major findings so that the reader can check the major analyses and conclusions. (This question does not cover statistical tests which are considered below).	Does the study provide estimates of the random variability in the data for the main outcomes? In non-normally distributed data the interquartile range of results should be reported. In normally distributed data the standard error, standard deviation or confidence intervals should be reported. If the distribution of the data is not described, it must be assumed that the estimates used were appropr…	Have the characteristics of patients lost to follow-up been described? This should be answered yes where there were no losses to follow-up or where losses to follow-up were so small that findings would be unaffected by their inclusion. This should be answered ‘no’ where a study does not report the number of patients lost to follow-up.	Have actual probability values been reported (e.g. 0.035 rather than <0.05) for the main outcomes except where the probability value is less than 0.001?c	Were the subjects asked to participate in the study representative of the entire population from which they were recruited? The study must identify the source population for patients and describe how the patients were selected. Patients would be representative if they comprised the entire source population, an unselected sample of consecutive patients, or a random sample. Random sampling is only …	Were those subjects who were prepared to participate representative of the entire population from which they were recruited? The proportion of those asked who agreed should be stated. Validation that the sample was representative would include demonstrating that the distribution of the main confounding factors was the same in the study sample and the source population.	Was an attempt made to blind those measuring the main outcomes of the intervention?d	Were the statistical tests used to assess the main outcomes appropriate? The statistical techniques used must be appropriate to the data. For example nonparametric methods should be used for small sample sizes. Where little statistical analysis has been undertaken but where there is no evidence of bias, the question should be answered yes. If the distribution of the data (normal or not) is not de…	Were the main outcome measures used accurate (valid and reliable)? For studies where the outcome measures are clearly described, the question should be answered yes. For studies which refer to other work or that demonstrates the outcome measures are accurate, the question should be answered as yes.	Were study subjects in different intervention groups (trials and cohort studies) or were the cases and controls (case-control studies) recruited over the same period of time? For a study which does not specify the time period over which patients were recruited, the question should be answered as unable to determine.d	Was a power analysis performed?	Total
38800490	A causal examination of the correlation between hormonal and reproductive factors and low back pain	1	2	0	1	2	0	2	2	2	0	2	2	2	0
22208802	Predictors of change in pain and physical functioning among post-menopausal women with recurrent pain conditions in the women's health initiative observational cohort	1	2	2	2	2	0	2	2	2	0	2	2	2	0
18202965	The relationship of reports of aches and joint pains to the menopausal transition: a longitudinal study	1	2	1	2	2	2	2	2	2	2	1	2	2	0
	Determining the Predominant Risk Factor of Low Back Pain Among Pre-Menopausal and Post-Menopausal Women	1	1	0	1	0	0	2	1	1	0	0	0	1	0
	Effects of Pilates Exercises Versus Conventional Exercises Among Post-Menopausal Women Suffering From Non-Specific Low Back Pain, By Improving Lumbar Flexibility, Endurance, and Quality of Life – A Comparative Study	1	2	2	1	2	0	2	1	1	2	2	0	1	0
38925298	Hysterectomy-a possible risk factor for operative intervention in female patients for degenerative lumbar spine conditions: a case control and cohort study	2	2	2	2	2	1	2	2	2	0	2	2	2	0
38527456	Daily Pain Severity but Not Vertebral Fractures Is Associated With Lower Physical Activity in Postmenopausal Women With Back Pain	2	2	2	2	2	0	2	2	2	0	2	2	2	2
37091850	Multiple doses of SHR-1222, a sclerostin monoclonal antibody, in postmenopausal women with osteoporosis: A randomized, double-blind, placebo-controlled, dose-escalation phase 1 trial	2	2	2	2	2	0	0	1	1	2	1	2	1	0
36721124	Menopausal hormone therapy, oral contraceptives and risk of chronic low back pain: the HUNT Study	2	2	2	2	1	0	2	1	2	0	2	2	2	0
36065850	Neuroendocrine effects of a single bout of functional and core stabilization training in women with chronic nonspecific low back pain: A crossover study	2	2	2	2	2	0	0	2	2	2	1	0	1	2
36057596	Correlation between intervertebral disc degeneration and bone mineral density difference: a retrospective study of postmenopausal women using an eight-level MRI-based disc degeneration grading system	2	2	2	2	2	0	0	1	1	0	2	0	1	0
35421060	Correlation between bone mineral density of different sites and lumbar disc degeneration in postmenopausal women	2	2	2	2	2	0	2	1	1	0	1	0	1	0
35210341	Does the risk of chronic low back pain depend on age at menarche or menopause? A population-based cross-sectional and cohort study: the Trøndelag Health Study	2	1	1	2	1	0	1	2	2	0	0	2	2	0
35152706	Effects of Pilates with and without elastic resistance on health variables in postmenopausal women with low back pain	2	2	2	2	2	1	2	2	2	2	2	2	2	2
34571241	Lumbar Disk Degeneration in Female Patients with and without Ovariectomy: A Case-Control Study	2	2	2	1	2	0	2	2	2	2	1	0	2	0
33484515	Effects of core muscle stability on low back pain and quality of life in post- menopausal women: A comparative study	2	2	1	2	2	0	2	1	1	0	1	0	1	0
32804115	Study on the relationship between low back pain and emotional state, sleep and quality of life in postmenopausal women	2	2	2	2	2	0	0	2	2	0	2	2	2	2
32049928	Does vitamin D status influence lumbar disc degeneration and low back pain in postmenopausal women? A retrospective single-center study	2	2	2	2	2	0	2	1	1	2	1	0	1	0
31352573	The effects of short-term back extensor strength training in postmenopausal osteoporotic women with vertebral fractures: comparison of supervised and home exercise program	2	2	2	2	2	1	2	1	1	2	2	2	1	2
30559869	Elevated High-Sensitivity C-Reactive Protein And Interleukin-6 Plasma As Risk Factors For Symptomatic Lumbar Osteoarthritis In Postmenopausal Women	2	2	2	2	2	0	2	2	2	0	1	1	2	0
30035059	Postmenopausal Chinese women show accelerated lumbar disc degeneration compared with Chinese men'	2	0	0	0	1	0	2	1	1	2	1	2	1	0
28609385	Association between menopause and lumbar disc degeneration: an MRI study of 1,566 women and 1,382 men	2	2	2	2	2	1	0	1	1	1	1	2	1	2
28489877	Low back pain in healthy postmenopausal women and the effect of physical activity: A secondary analysis in a randomized trial	2	2	2	2	2	0	2	2	2	2	2	2	2	2
28430617	Estrogen receptors involvement in intervertebral discogenic pain of the elderly women: colocalization and correlation with the expression of Substance P in nucleus pulposus	2	1	1	1	0	0	0	0	0	2	2	0	1	0
28378984	Impact of spinal pain on daily living activities in postmenopausal women working in agriculture	2	2	2	2	1	0	2	2	2	0	2	0	1	0
27476376	Serum CX3CL1/fractalkine concentrations are positively associated with disease severity in postmenopausal osteoporotic patients	2	2	2	2	2	0	2	1	1	0	2	2	1	0
27419122	Effects of 8-week Pilates exercise program on menopausal symptoms and lumbar strength and flexibility in postmenopausal women	2	2	2	2	2	0	2	1	1	0	1	0	1	0
26940278	Bone mineral density profile among post-menopausal women in Manipur: a hospital-based study	2	2	2	2	2	0	2	1	1	0	1	0	1	0
25017806	Menopause is associated with lumbar disc degeneration: a review of 4230 intervertebral discs	2	2	2	2	2	0	0	1	1	0	1	0	1	0
24404559	Relationship between bone mineral density and the frequent administration of epidural steroid injections in postmenopausal women with low back pain	2	2	2	1	1	0	2	1	1	0	1	0	0	0
23450244	The Quality of Life During and After Menopause Among Rural Women	2	2	1	2	1	0	2	1	2	0	1	1	1	2
22622907	Changes in bone mineral density in postmenopausal women treated with epidural steroid injections for lower back pain	2	2	2	2	2	0	0	1	1	0	1	1	1	0
22033571	Does hormone replacement therapy prevent lateral rotatory spondylolisthesis in postmenopausal women?	2	2	2	2	2	0	2	2	1	2	2	2	2	0
20811756	Bone mineral density, body mass index, postmenopausal period and outcomes of low back pain treatment in Korean postmenopausal women	2	2	2	2	2	1	0	2	2	0	2	0	2	0
20497030	Pain symptoms during the menopausal transition and early postmenopause	2	2	2	2	2	0	2	1	1	0	2	2	1	0
19374677	Bone mineral density and perceived menopausal symptoms: factors influencing low back pain in postmenopausal women	2	2	0	2	1	0	0	0	0	0	1	2	0	2
18923320	Bone metabolism in postmenopausal women with lumbar spinal stenosis: analysis of bone mineral density and bone turnover markers	2	2	2	2	2	0	2	1	1	2	1	0	1	0
18779757	Low back pain and disability in community-based women: prevalence and associated factors	2	2	1	1	1	0	2	1	1	0	2	2	1	0
18072873	Effects of bazedoxifene on BMD and bone turnover in postmenopausal women: 2-yr results of a randomized, double-blind, placebo-, and active-controlled study	2	2	2	1	0	0	0	2	1	2	2	1	1	2
16691084	Musculoskeletal pain and menopausal status	2	2	2	2	2	1	2	1	1	0	2	2	1	0
16321148	Quality of life in post-menopausal osteoporosis	2	2	2	2	2	0	0	1	1	0	2	2	2	0
15376466	Usefulness of bone mineral density measurement in menopausal woman: a study of 217 post menopausal women	2	1	1	1	1	0	0	0	0	0	0	0	0	0
15249152	Relationship between low back pain in post-menopausal women and mineral content of lumbar vertebrae	2	2	2	2	2	2	0	0	0	0	1	0	0	0
15181055	Menopause transition: Annual changes in serum hormonal patterns over the menstrual cycle in women during a nine-year period prior to menopause	2	2	2	2	2	1	0	2	2	0	2	1	2	0
14564559	Positive relationship between bone mineral density and low back pain in middle-aged women	2	2	2	2	2	0	2	2	2	2	1	0	1	0
12898306	Effects of cyclical etidronate with alfacalcidol on lumbar bone mineral density, bone resorption, and back pain in postmenopausal women with osteoporosis	2	2	2	2	2	0	0	1	1	0	1	2	1	0
10209802	Influence of estrogen-progestin treatment on back pain and disability among slim premenopausal women with low lumbar spine bone mineral density. A 2-year placebo-controlled randomized trial	2	0	2	1	1	1	0	1	1	0	2	0	1	0
9840471	Influence of estrogen-progestin replacement therapy and exercise on lumbar spine mobility and low back symptoms in a healthy early postmenopausal female population: a 2-year randomized controlled trial	2	0	2	1	1	1	0	1	1	0	2	0	1	0
9563112	Is hormone replacement therapy a risk factor for low back pain among postmenopausal women?	2	2	0	2	0	0	2	2	2	0	1	2	2	0
9458501	Does the menstrual cycle and use of oral contraceptives influence the risk of low back pain? A prospective study among female soccer players	2	2	2	2	2	0	0	1	1	0	1	1	2	0
8889112	Exercise therapy for osteoporosis: results of a randomised controlled trial	2	2	2	2	2	1	0	1	1	0	1	0	1	0
7981850	Premature menopause and low back pain. A population-based study	2	2	2	2	2	0	0	1	1	0	1	0	0	0
2141952	The relationship of low-back pain to pregnancy and gynecologic factors	2	1	1	2	1	0	0	1	1	0	2	0	1	0
1826597	A longitudinal study of back pain and radiological changes in the lumbar spines of middle aged women. I. Clinical findings	2	2	1	2	1	0	2	1	1	1	2	1	1	0
11462095	Back Problems among Postmenopausal Women Taking Estrogen Replacement Therapy: The Study of Osteoporotic Fractures	2	2	2	2	0	0	0	0	1	0	2	1	1	0
25022571	Dose-Dependent Regulation of Cell Proliferation and Collagen Degradation by Estradiol on Ligamentum Flavum	2	2	0	2	2	2	0	0	0	0	1	2	0	0
27419122	Effects of 8-Week Pilates Exercise Program on Menopausal Symptoms and Lumbar Strength and Flexibility in Postmenopausal Women	2	2	2	2	2	0	2	1	1	0	0	1	1	0
34944396	Expression of Estrogen Receptor Alpha and Evaluation of Histological Degeneration Scores in Fibroblasts of Hypertrophied Ligamentum Flavum: A Qualitative Study	1	1	2	2	1	0	2	1	0	2	1	0	0	0
16741461	Hormonal and Reproductive Factors Are Associated with Chronic Low Back Pain and Chronic Upper Extremity Pain in Women--the Morgen Study	2	1	2	2	2	0	0	0	0	0	2	2	1	0
29127229	Relationship between Hormone Replacement Therapy and Spinal Osteoarthritis: A Nationwide Health Survey Analysis of the Elderly Korean Population	2	2	0	1	1	0	2	0	0	0	1	1	0	0
	avg	1.9	1.78333	1.61667	1.76667	1.58333	0.266667	1.15	1.18333	1.18333	0.566667	1.4	1	1.16667	0.333333
	std	0.302532	0.523731	0.691147	0.464563	0.645497	0.548238	0.988493	0.650728	0.650728	0.889995	0.616166	0.920575	0.642207	0.751646

## Sheet: Table S2. ARRIVE
		ARRIVE Guideline Category
PMID	Title	Study Design	Sample Size	Inclusion and Exclusion	Randomization	Blinding	Outcome measures	Statistical methods	Experimental animals	Experimental procedures	Results	Abstract	Background	Objectives	Ethical statement	Housing and husbandry	Animal care and monitoring	Interpretation	Generalizability/translation	Protocol registration	Data access statement	Conflicts of interest	Total
34390725	17β-Estradiol alleviates intervertebral disc degeneration by inhibiting NF-κB signal pathway	2	1	0	2	0	2	2	2	2	2	2	2	2	2	2	1	2	2	0	0	2
30671175	Estradiol Alleviates Intervertebral Disc Degeneration through Modulating the Antioxidant Enzymes and Inhibiting Autophagy in the Model of Menopause Rats	2	1	0	2	2	2	1	2	2	2	2	2	2	2	2	2	2	2	0	2	2
37416639	HTRA1 from OVX rat osteoclasts causes detrimental effects on endplate chondrocytes through NF-κB	2	1	0	0	0	2	1	2	1	2	2	2	1	2	1	1	2	2	0	2	2
40299942	Moderate static magnetic fields prevent estrogen deficiency-induced bone loss: Evidence from ovariectomized mouse model and small sample size randomized controlled clinical trial	2	2	2	2	2	2	2	2	2	2	2	2	2	2	2	2	2	2	2	2	0
38877549	Parathyroid hormone (1–34) retards the lumbar facet joint degeneration and activates Wnt/β-catenin signaling pathway in ovariectomized rats	2	1	0	2	2	2	2	2	2	2	2	2	2	2	1	1	2	2	1	2	2
32965648	Substance P Mediates Estrogen Modulation Proinflammatory Cytokines Release in Intervertebral Disc	2	1	0	2	2	2	1	2	1	2	2	2	2	2	2	1	2	2	0	0	2
28469263	Estrogen Deficiency Accelerates Lumbar Facet Joints Arthritis	2	1	0	2	2	2	0	1	1	2	2	2	2	2	1	1	2	1	0	2	2
34908863	The Causal Role of Magnesium Deficiency in the Neuroinflammation, Pain Hypersensitivity and Memory/Emotional Deficits in Ovariectomized and Aged Female Mice.	2	2	0	2	2	1	1	1	1	2	2	2	2	2	1	1	2	2	0	0	2
22869379	Estrogen Facilitates Spinal Cord Synaptic Transmission Via Membrane-Bound Estrogen Receptors: Implications for Pain Hypersensitivity	2	2	1	2	0	1	1	2	1	2	2	2	2	2	1	1	1	2	0	2	0
	avg	2	1.33333	0.333333	1.77778	1.33333	1.77778	1.22222	1.77778	1.44444	2	2	2	1.88889	2	1.44444	1.22222	1.88889	1.88889	0.333333	1.33333	1.55556
	std	0	0.5	0.707107	0.666667	1	0.440959	0.666667	0.440959	0.527046	0	0	0	0.333333	0	0.527046	0.440959	0.333333	0.333333	0.707107	1	0.881917
